# Supplementary material for: Marine biogenics in sea spray aerosols interact with the mTOR signaling pathway
Source: Sci Rep. 2019 Jan 24;9:675. doi: 10.1038/s41598-018-36866-3 (PMC6345880; doi:10.1038/s41598-018-36866-3)
Supplement: Supplementary file 2 — Supplementary Dataset Table S3 [file 41598_2018_36866_MOESM2_ESM.xlsx]

## Sheet: Blad1
Kegg pathway name	p.adjusted	Genes with FDR<0.01	Genes with FDR>0.01
Lysosome	7.09e-06	43	69
Steroid biosynthesis	3.26e-05	13	5
Spliceosome	0.000829	41	85
Glycolysis / Gluconeogenesis	0.00484	18	25
Chagas disease (American trypanosomiasis)	0.0657	3	68
Glycosaminoglycan degradation	0.0657	8	8
Metabolic pathways	0.0657	181	699
Regulation of actin cytoskeleton	0.0657	13	147
Terpenoid backbone biosynthesis	0.0657	7	6
Arginine and proline metabolism	0.0817	15	29
Galactose metabolism	0.0817	9	12
Phagosome	0.0817	28	71
Neomycin, kanamycin and gentamicin biosynthesis	0.0818	3	0
DNA replication	0.0865	13	23
Basal transcription factors	0.0942	0	31
GnRH signaling pathway	0.0942	4	70
TGF-beta signaling pathway	0.0942	3	62
Amino sugar and nucleotide sugar metabolism	0.13	14	28
Ribosome biogenesis in eukaryotes	0.13	21	52
Cell cycle	0.13	30	85
RNA transport	0.13	35	106
Biosynthesis of unsaturated fatty acids	0.16	8	13
Tight junction	0.2	8	91
Fructose and mannose metabolism	0.25	10	21
Neurotrophin signaling pathway	0.25	10	100
PPAR signaling pathway	0.25	12	27
Glycosphingolipid biosynthesis - ganglio series	0.3	5	7
Nicotinate and nicotinamide metabolism	0.3	0	21
Starch and sucrose metabolism	0.31	9	19
Alanine, aspartate and glutamate metabolism	0.36	8	16
Fat digestion and absorption	0.36	6	11
Shigellosis	0.36	4	53
Type I diabetes mellitus	0.36	5	8
Glycosphingolipid biosynthesis - globo and isoglobo series	0.45	4	6
Leukocyte transendothelial migration	0.45	7	72
MAPK signaling pathway	0.45	24	177
Acute myeloid leukemia	0.45	3	44
Osteoclast differentiation	0.45	8	76
Retinol metabolism	0.45	7	15
Vasopressin-regulated water reabsorption	0.45	2	35
Antigen processing and presentation	0.48	11	29
Fc gamma R-mediated phagocytosis	0.48	7	68
Nitrogen metabolism	0.48	5	10
Toll-like receptor signaling pathway	0.52	6	60
Fatty acid degradation	0.53	9	24
Bile secretion	0.57	10	27
Ribosome	0.57	21	69
African trypanosomiasis	0.57	4	8
Carbohydrate digestion and absorption	0.57	6	14
Propanoate metabolism	0.57	8	20
RIG-I-like receptor signaling pathway	0.57	4	45
Apoptosis	0.58	7	65
Calcium signaling pathway	0.58	11	89
Colorectal cancer	0.58	5	52
Cytokine-cytokine receptor interaction	0.58	12	94
Fatty acid elongation	0.58	3	5
Focal adhesion	0.58	18	131
Graft-versus-host disease	0.58	3	5
Natural killer cell mediated cytotoxicity	0.58	16	53
Toxoplasmosis	0.58	9	78
Taste transduction	0.58	0	15
Protein processing in endoplasmic reticulum	0.58	19	135
Endometrial cancer	0.6	4	42
Other glycan degradation	0.6	5	11
Allograft rejection	0.62	3	6
Autoimmune thyroid disease	0.62	3	6
Aldosterone-regulated sodium reabsorption	0.62	7	19
Cyanoamino acid metabolism	0.65	2	3
Fatty acid biosynthesis	0.65	2	3
Valine, leucine and isoleucine degradation	0.65	10	30
Huntingtons disease	0.65	21	142
Parkinsons disease	0.65	14	101
Small cell lung cancer	0.65	8	67
Vascular smooth muscle contraction	0.65	8	67
Glycerophospholipid metabolism	0.66	6	54
Long-term depression	0.66	4	39
Type II diabetes mellitus	0.66	8	23
Lysine biosynthesis	0.67	12	89
Ether lipid metabolism	0.67	1	20
Rheumatoid arthritis	0.67	11	36
Ubiquitin mediated proteolysis	0.67	16	111
Chemokine signaling pathway	0.7	14	99
Phenylalanine metabolism	0.7	4	9
Pyruvate metabolism	0.7	8	26
Peroxisome	0.71	8	62
Arachidonic acid metabolism	0.72	6	18
Aminoacyl-tRNA biosynthesis	0.77	4	37
Citrate cycle (TCA cycle)	0.77	2	25
Thyroid cancer	0.77	2	24
Porphyrin and chlorophyll metabolism	0.77	7	21
Nucleotide excision repair	0.77	10	34
Pathways in cancer	0.78	37	222
Glycosaminoglycan biosynthesis - heparan sulfate / heparin	0.79	1	16
Glyoxylate and dicarboxylate metabolism	0.79	1	16
Phosphatidylinositol signaling system	0.79	8	60
Renin-angiotensin system	0.79	2	5
Synthesis and degradation of ketone bodies	0.79	2	5
Taurine and hypotaurine metabolism	0.79	2	5
Butanoate metabolism	0.79	5	15
Collecting duct acid secretion	0.79	5	15
Glycerolipid metabolism	0.79	8	27
mRNA surveillance pathway	0.79	15	58
Pentose phosphate pathway	0.79	5	15
T cell receptor signaling pathway	0.79	9	65
Jak-STAT signaling pathway	0.8	10	70
VEGF signaling pathway	0.8	12	45
Leishmaniasis	0.83	4	34
Proteasome	0.84	9	32
Adipocytokine signaling pathway	0.84	6	45
Arrhythmogenic right ventricular cardiomyopathy (ARVC)	0.84	6	44
Ascorbate and aldarate metabolism	0.84	3	9
Asthma	0.84	1	2
Drug metabolism - other enzymes	0.84	6	22
Glioma	0.84	11	43
Homologous recombination	0.84	3	26
Inositol phosphate metabolism	0.84	6	44
Lipoic acid metabolism	0.84	1	2
Melanogenesis	0.84	9	63
NOD-like receptor signaling pathway	0.84	5	40
Pancreatic secretion	0.84	6	46
Phenylalanine, tyrosine and tryptophan biosynthesis	0.84	1	2
Protein export	0.84	2	21
Systemic lupus erythematosus	0.84	10	39
Vibrio cholerae infection	0.84	10	38
Vitamin digestion and absorption	0.84	3	10
Wnt signaling pathway	0.84	23	98
Dilated cardiomyopathy (DCM)	0.86	7	50
Purine metabolism	0.86	25	108
Pancreatic cancer	0.87	8	55
Selenocompound metabolism	0.87	1	15
beta-Alanine metabolism	0.88	4	13
Bladder cancer	0.88	8	30
One carbon pool by folate	0.88	4	13
Pathogenic Escherichia coli infection	0.93	9	36
Melanoma	0.94	6	42
Salivary secretion	0.94	6	43
Alzheimers disease	0.95	22	127
Bacterial invasion of epithelial cells	0.95	8	53
Drug metabolism - cytochrome P450	0.95	3	24
ECM-receptor interaction	0.95	7	46
Endocytosis	0.95	25	144
Epithelial cell signaling in Helicobacter pylori infection	0.95	8	53
Glycosylphosphatidylinositol (GPI)-anchor biosynthesis	0.95	5	20
Linoleic acid metabolism	0.95	0	7
Riboflavin metabolism	0.95	0	6
Steroid hormone biosynthesis	0.95	5	18
Ubiquinone and other terpenoid-quinone biosynthesis	0.95	0	6
ErbB signaling pathway	0.98	10	63
ABC transporters	1	5	22
Adherens junction	1	9	55
alpha-Linolenic acid metabolism	1	1	7
Amoebiasis	1	9	55
Amyotrophic lateral sclerosis (ALS)	1	6	33
Autophagy - animal	1	3	16
Axon guidance	1	0	2
B cell receptor signaling pathway	1	8	50
Basal cell carcinoma	1	6	35
Base excision repair	1	5	28
Biotin metabolism	1	0	2
Caffeine metabolism	1	0	2
Cardiac muscle contraction	1	7	43
Cell adhesion molecules (CAMs)	1	9	54
Chronic myeloid leukemia	1	11	55
Circadian rhythm	1	3	17
Complement and coagulation cascades	1	6	31
Cysteine and methionine metabolism	1	5	23
Cytosolic DNA-sensing pathway	1	4	26
D-Glutamine and D-glutamate metabolism	1	0	3
Dorso-ventral axis formation	1	2	17
Fc epsilon RI signaling pathway	1	7	45
Folate biosynthesis	1	1	6
Gap junction	1	9	55
Gastric acid secretion	1	6	39
Glutathione metabolism	1	7	30
Glycine, serine and threonine metabolism	1	3	19
Glycosaminoglycan biosynthesis - chondroitin sulfate / dermatan sulfate	1	3	16
Glycosaminoglycan biosynthesis - keratan sulfate	1	2	12
Glycosphingolipid biosynthesis - lacto and neolacto series	1	2	14
Hedgehog signaling pathway	1	6	31
Hematopoietic cell lineage	1	5	26
Hepatitis C	1	15	86
Histidine metabolism	1	3	18
Hypertrophic cardiomyopathy (HCM)	1	7	45
Insulin signaling pathway	1	19	95
Intestinal immune network for IgA production	1	2	12
Long-term potentiation	1	8	44
Lysine degradation	1	6	33
Malaria	1	3	15
Maturity onset diabetes of the young	1	2	8
Metabolism of xenobiotics by cytochrome P450	1	5	25
Mismatch repair	1	4	19
mTOR signaling pathway	1	6	39
Mucin type O-glycan biosynthesis	1	4	20
N-Glycan biosynthesis	1	8	38
Neuroactive ligand-receptor interaction	1	12	69
Non-homologous end-joining	1	1	11
Non-small cell lung cancer	1	8	40
Notch signaling pathway	1	6	35
Olfactory transduction	1	2	15
Oocyte meiosis	1	16	78
Other types of O-glycan biosynthesis	1	5	25
Oxidative phosphorylation	1	19	102
p53 signaling pathway	1	10	50
Pantothenate and CoA biosynthesis	1	2	9
Pentose and glucuronate interconversions	1	3	14
Phototransduction	1	1	11
Primary bile acid biosynthesis	1	1	8
Primary immunodeficiency	1	2	11
Prion diseases	1	3	17
Progesterone-mediated oocyte maturation	1	11	61
Prostate cancer	1	14	64
Protein digestion and absorption	1	7	32
Proximal tubule bicarbonate reclamation	1	2	10
Pyrimidine metabolism	1	16	71
Renal cell carcinoma	1	9	54
RNA degradation	1	11	55
RNA polymerase	1	5	22
SNARE interactions in vesicular transport	1	5	28
Sphingolipid metabolism	1	5	30
Staphylococcus aureus infection	1	2	14
Sulfur metabolism	1	2	10
Sulfur relay system	1	1	9
Thiamine metabolism	1	0	3
Tryptophan metabolism	1	5	22
Tyrosine metabolism	1	5	21
Valine, leucine and isoleucine biosynthesis	1	1	9
Viral myocarditis	1	7	30
Vitamin B6 metabolism	1	1	5
